# Supplementary material for: Polygenic risk for coronary artery disease is associated with cognitive ability in older adults
Source: Int J Epidemiol. 2016 Jan 28;45(2):433–40. doi: 10.1093/ije/dyv354 (PMC4864876; doi:10.1093/ije/dyv354)
Supplement: Supplementary Data [file dyv354_supplementary_data.zip]

Archive with 2 entries (2 files):
- ije-2015-02-0236-File006.docx
- ije-2015-02-0236-File007.docx
